# Supplementary material for: In Vitro Analysis of Interactions Between Staphylococcus aureus and Pseudomonas aeruginosa During Biofilm Formation
Source: Antibiotics (Basel). 2025 May 14;14(5):504. doi: 10.3390/antibiotics14050504 (PMC12108489; doi:10.3390/antibiotics14050504)
Supplement: Supplementary file 1 [file antibiotics-14-00504-s001.zip]

Archive with 1 entries (1 files):
- antibiotics-3590393-supplementary.pdf
